# Supplementary material for: Endothelial Activation and Stress Index (EASIX) as an Early Predictor for Mortality and Overall Survival in Hematological and Non-Hematological Patients with COVID-19: Multicenter Cohort Study
Source: J Clin Med. 2021 Sep 24;10(19):4373. doi: 10.3390/jcm10194373 (PMC8509351; doi:10.3390/jcm10194373)
Supplement: Supplementary file 1 [file jcm-10-04373-s001.zip]

Archive with 1 entries (1 files):
- jcm-1373511-supplementary.pdf
